# Supplementary material for: Attempted replication of SNPs in RANKL and OPG with musculoskeletal adverse events during aromatase inhibitor treatment for breast cancer
Source: Physiol Genomics. 2017 Dec 6;50(2):98–9. doi: 10.1152/physiolgenomics.00085.2017 (PMC5867615; doi:10.1152/physiolgenomics.00085.2017)
Supplement: Table 1 — xlsx (10.5 KB) [file table1.xlsx]

## Sheet: Sheet1
Table 1.
Study genotyping / QC								SNP QC								Imputation information						Sample QC
rsID	Cohort Name	Array used and version	Genotype calling software	Related individuals (yes/no)?	Familial adjustment method (if applicable)	Population stratification assessment and adjustment	Analysis software version	Effective Allele (G) Frequency				Call Rate	HWE p-value	# SNPs analysed post-QC	Other filtering	Number of SNPs used for imputation	Imputation software	Imputation backbone, if 1000 genomes indicate the release	Haplotypes used for backbone	NCBI build	Chr X imputed yes/no	Call Rate	Other QC exclusions (e.g. IBS clustering, heterozygosity, other)
								White (n = 402)	Black (n = 41)	Asian (n = 11)	Other (n = 1)
rs7984870	ELPh	Taqman	NA	No	NA	NA	NA	0.55	0.56	0.45	0.5	1	0.4	2	No	NA	NA	NA	NA	NA	NA	>95%	None
rs2073618	ELPh	Taqman	NA	No	NA	NA	NA	0.53	0.16	0.5	1	1	0.05	2	No	NA	NA	NA	NA	NA	NA	>95%	None
