# Supplementary material for: Attempted replication of SNPs in RANKL and OPG with musculoskeletal adverse events during aromatase inhibitor treatment for breast cancer
Source: Physiol Genomics. 2017 Dec 6;50(2):98–9. doi: 10.1152/physiolgenomics.00085.2017 (PMC5867615; doi:10.1152/physiolgenomics.00085.2017)
Supplement: Table 2 — xlsx (12.6 KB) [file table2.xlsx]

## Sheet: Sheet1
Table 2.
rsID	Locus name	Chr	Position	EA/ALT	Trait	EAF	β (STD)	P	N	I2	Het_P
rs7984870	RANKL (intronic)	13	43146482	G/C	Change in MSK Cluster	0.5521	-0.049 (0.036)	0.1727	503	NA	NA
rs7984870	RANKL (intronic)	13	43146482	G/C	Time to MS-AE Discontinuation	0.5521	0.309 (0.026)	0.0261	503	NA	NA
rs7984870	RANKL (intronic)	13	43146482	G/C	ALP	0.5521	0.242 (0.903)	0.903	503	NA	NA
rs7984870	RANKL (intronic)	13	43146482	G/C	phosphorous	0.5521	-1.558 (0.219)	0.219	503	NA	NA
rs7984870	RANKL (intronic)	13	43146482	G/C	calcium	0.5521	-4.564 (0.096)	0.0956	503	NA	NA
rs7984870	RANKL (intronic)	13	43146482	G/C	creatinine	0.5521	-2.614 (0.126)	0.126	503	NA	NA
rs7984870	RANKL (intronic)	13	43146482	G/C	25-OH-D	0.5521	0.79 (0.755)	0.75	503	NA	NA
rs7984870	RANKL (intronic)	13	43146482	G/C	1,25-OH-D	0.5521	2.138 (0.464)	2.17	503	NA	NA
rs7984870	RANKL (intronic)	13	43146482	G/C	BAP	0.5521	-0.199 (0.891)	0.891	503	NA	NA
rs7984870	RANKL (intronic)	13	43146482	G/C	phosphorous (urine)	0.5521	-10.806 (0.34)	0.34	503	NA	NA
rs7984870	RANKL (intronic)	13	43146482	G/C	creatinine (urine)	0.5521	0.8 (0.924)	0.924	503	NA	NA
rs7984870	RANKL (intronic)	13	43146482	G/C	calcium (urine)	0.5521	-9.132 (0.57)	0.57	503	NA	NA
rs7984870	RANKL (intronic)	13	43146482	G/C	NTX	0.5521	-12.172 (0.555)	0.555	503	NA	NA
rs2073618	OPG (non-synonymous)	8	119964052	G/C	Change in MSK Cluster	0.4935	-0.049 (0.134)	0.1339	503	NA	NA
rs2073618	OPG (non-synonymous)	8	119964052	G/C	Time to MS-AE Discontinuation	0.4935	-0.204 (0.12)	0.1203	503	NA	NA
rs2073618	OPG (non-synonymous)	8	119964052	G/C	ALP	0.4935	2.432 (0.181)	0.181	503	NA	NA
rs2073618	OPG (non-synonymous)	8	119964052	G/C	phosphorous	0.4935	-0.831 (0.473)	0.473	503	NA	NA
rs2073618	OPG (non-synonymous)	8	119964052	G/C	calcium	0.4935	-0.309 (0.902)	0.902	503	NA	NA
rs2073618	OPG (non-synonymous)	8	119964052	G/C	creatinine	0.4935	0.265 (0.866)	0.866	503	NA	NA
rs2073618	OPG (non-synonymous)	8	119964052	G/C	25-OH-D	0.4935	2.665 (0.25)	0.25	503	NA	NA
rs2073618	OPG (non-synonymous)	8	119964052	G/C	1,25-OH-D	0.4935	1.817 (0.497)	0.497	503	NA	NA
rs2073618	OPG (non-synonymous)	8	119964052	G/C	BAP	0.4935	-0.116 (0.93)	0.93	503	NA	NA
rs2073618	OPG (non-synonymous)	8	119964052	G/C	phosphorous (urine)	0.4935	8.234 (0.424)	0.424	503	NA	NA
rs2073618	OPG (non-synonymous)	8	119964052	G/C	creatinine (urine)	0.4935	-4.974 (0.513)	0.513	503	NA	NA
rs2073618	OPG (non-synonymous)	8	119964052	G/C	calcium (urine)	0.4935	-10.55 (0.47)	14.602	503	NA	NA
rs2073618	OPG (non-synonymous)	8	119964052	G/C	NTX	0.4935	16.934 (0.366)	0.131	503	NA	NA
Abbreviations: rsID - dbSNP rsID; locus name, variant annotation; Chr - chromosome; Pos - Build 37 position; EA/ALT - Effect allele and alternative allele; Trait; EAF - Effect allele frequency; β (SE)/Z-score - effect estimate and standard error for a quantitative trait and Z-score for example for a binary trait; P - P-value for association; N - number of samples analysed; I2 - Heterogeneity; Het…
