# Supplementary material for: Attempted replication of SNPs in RANKL and OPG with musculoskeletal adverse events during aromatase inhibitor treatment for breast cancer
Source: Physiol Genomics. 2017 Dec 6;50(2):98–9. doi: 10.1152/physiolgenomics.00085.2017 (PMC5867615; doi:10.1152/physiolgenomics.00085.2017)
Supplement: Table 4 — xlsx (12.6 KB) [file table4.xlsx]

## Sheet: Sheet1
Table 4.
rsID	Locus name	Chr	Position	EA/ALT	Trait	EAF	β (STD)	P	N	I2	Het_P
rs7984870	RANKL (intronic)	13	43146482	G/C	Change in MSK Cluster	0.55	-0.049 (0.038)	0.203	402	NA	NA
rs7984870	RANKL (intronic)	13	43146482	G/C	Time to MS-AE Discontinuation	0.55	0.399 (0.126)	0.0015	402	NA	NA
rs7984870	RANKL (intronic)	13	43146482	G/C	ALP	0.55	0.952 (1.903)	0.617	402	NA	NA
rs7984870	RANKL (intronic)	13	43146482	G/C	phosphorous	0.55	-1.664 (1.364)	0.2233	402	NA	NA
rs7984870	RANKL (intronic)	13	43146482	G/C	calcium	0.55	-1.419 (0.719)	0.0494	402	NA	NA
rs7984870	RANKL (intronic)	13	43146482	G/C	creatinine	0.55	-1.315 (1.237)	0.2882	402	NA	NA
rs7984870	RANKL (intronic)	13	43146482	G/C	25-OH-D	0.55	2.420 (2.776)	0.384	402	NA	NA
rs7984870	RANKL (intronic)	13	43146482	G/C	1,25-OH-D	0.55	0.014 (2.722)	0.9959	402	NA	NA
rs7984870	RANKL (intronic)	13	43146482	G/C	BAP	0.55	-0.029 (1.557)	0.9851	402	NA	NA
rs7984870	RANKL (intronic)	13	43146482	G/C	phosphorous (urine)	0.55	-13.862 (9.402)	0.1413	402	NA	NA
rs7984870	RANKL (intronic)	13	43146482	G/C	creatinine (urine)	0.55	-2.395 (9.02)	0.7907	402	NA	NA
rs7984870	RANKL (intronic)	13	43146482	G/C	calcium (urine)	0.55	-15.715 (17.077)	0.3582	402	NA	NA
rs7984870	RANKL (intronic)	13	43146482	G/C	NTX	0.55	-5.132 (17.232)	0.766	402	NA	NA
rs2073618	OPG (non-synonymous)	8	119964052	G/C	Change in MSK Cluster	0.53	-0.037 (0.035)	0.2928	402	NA	NA
rs2073618	OPG (non-synonymous)	8	119964052	G/C	Time to MS-AE Discontinuation	0.53	-0.112 (0.12)	0.3493	402	NA	NA
rs2073618	OPG (non-synonymous)	8	119964052	G/C	ALP	0.53	3.208 (1.76)	0.0692	402	NA	NA
rs2073618	OPG (non-synonymous)	8	119964052	G/C	phosphorous	0.53	-0.511 (1.262)	0.6858	402	NA	NA
rs2073618	OPG (non-synonymous)	8	119964052	G/C	calcium	0.53	-0.137 (0.665)	0.8367	402	NA	NA
rs2073618	OPG (non-synonymous)	8	119964052	G/C	creatinine	0.53	0.56 (1.143)	0.6246	402	NA	NA
rs2073618	OPG (non-synonymous)	8	119964052	G/C	25-OH-D	0.53	0.218 (2.565)	0.9322	402	NA	NA
rs2073618	OPG (non-synonymous)	8	119964052	G/C	1,25-OH-D	0.53	3.315 (2.501)	0.1859	402	NA	NA
rs2073618	OPG (non-synonymous)	8	119964052	G/C	BAP	0.53	0.102 (1.434)	0.9432	402	NA	NA
rs2073618	OPG (non-synonymous)	8	119964052	G/C	phosphorous (urine)	0.53	-6.501 (8.597)	0.4501	402	NA	NA
rs2073618	OPG (non-synonymous)	8	119964052	G/C	creatinine (urine)	0.53	-4.699 (8.225)	0.5682	402	NA	NA
rs2073618	OPG (non-synonymous)	8	119964052	G/C	calcium (urine)	0.53	-12.212 (15.584)	0.4339	402	NA	NA
rs2073618	OPG (non-synonymous)	8	119964052	G/C	NTX	0.53	3.159 (15.711)	0.8408	402	NA	NA
Abbreviations: rsID - dbSNP rsID; locus name, variant annotation; Chr - chromosome; Pos - Build 37 position; EA/ALT - Effect allele and alternative allele; Trait; EAF - Effect allele frequency; β (SE)/Z-score - effect estimate and standard error for a quantitative trait and Z-score for example for a binary trait; P - P-value for association; N - number of samples analysed; I2 - Heterogeneity; Het…
